# Supplementary material for: New BDNF and NT-3 Cyclic Mimetics Concur with Copper to Activate Trophic Signaling Pathways as Potential Molecular Entities to Protect Old Brains from Neurodegeneration
Source: Biomolecules. 2024 Sep 2;14(9):1104. doi: 10.3390/biom14091104 (PMC11430436; doi:10.3390/biom14091104)
Supplement: Supplementary file 1 [file biomolecules-14-01104-s001.zip]

Archive with 1 entries (1 files):
- biomolecules-3168643-Updated Supplementary.pdf
